# Supplementary material for: Comparative Transcriptome and Volatile Metabolome Analysis of Gossypium hirsutum Resistance to Verticillium Wilt
Source: Genes (Basel). 2025 Jul 25;16(8):877. doi: 10.3390/genes16080877 (PMC12385826; doi:10.3390/genes16080877)
Supplement: Supplementary file 1 [file genes-16-00877-s001.zip]

Archive with 6 entries (5 files):
- Supplementary File/Fig S1.pdf
- Supplementary File/Fig S2.pdf
- Supplementary File/Fig S3.pdf
- Supplementary File/Table S1.xlsx
- Supplementary File/Table S2.xlsx
- Supplementary File/
