# Supplementary material for: Comparative Transcriptome and Volatile Metabolome Analysis of Gossypium hirsutum Resistance to Verticillium Wilt
Source: Genes (Basel). 2025 Jul 25;16(8):877. doi: 10.3390/genes16080877 (PMC12385826; doi:10.3390/genes16080877)
Supplement: Supplementary file 1 [file genes-16-00877-s001.zip › Supplementary File/Table S1.xlsx]

## Sheet: Sheet1
Table S1.All primers used in this study
Primer_id	F	R
GH_A04G1348	ATCTTGCATGCGGTCGAAGA	ATGTCAGGATCTGGCGCAAT
GH_A07G1744	GGACCTCTTGTTGCGACCG	CTGGTTGGAGGAGGTTGGAGA
GH_A12G3023	GTGGTATTGGTTGGCAGGGA	TGCCAACTCGTGTTAAGGCT
GH_D01G1815	AGTATGGGAGCCATTCTTGTCG	CCATTCCATCGAGATGGTGG
GH_D02G1509	CGAGGATGCGTTGAACATGC	CAATGCAGTCCCTTGGGTGA
GH_D03G1185	TGCTGTTGCAAGAAGAACATGG	ACAGCTGCATCATCTTGTCCA
GH_D03G2036	TTCCATCGCCGGATTAGCTG	ACAACTGAGGCAACTCGGTC
GH_D04G2347	TGTGATGCTGAGGTTGCTCT	GACCAGGTTCCAATGCTCCA
GH_D06G2522	ATCAGCAGCACAGTGGGAGA	GTCGATCCCAGTTGCTTTCC
GH_D13G0648	GCGAGAGGCCCTCAATTCTT	ACCGACTGGCCAATCAACAT
Gh_UBQ7	GAAGGCATTCCACCTGACCAAC	CTTGACCTTCTTCTTCTTGTGCTTG
