# Supplementary material for: Comparative Transcriptome and Volatile Metabolome Analysis of Gossypium hirsutum Resistance to Verticillium Wilt
Source: Genes (Basel). 2025 Jul 25;16(8):877. doi: 10.3390/genes16080877 (PMC12385826; doi:10.3390/genes16080877)
Supplement: Supplementary file 1 [file genes-16-00877-s001.zip › Supplementary File/Table S2.xlsx]

## Sheet: Sheet1
Table S2. Summary statistics for RNA-seq analysis of G. hirsutum samples under Verticillium wilt.
Sample	Clean reads	Clean bases	GC Content	Q30	alignment rate
A-CK-1	20155065	6046519500	0.4377	0.9477	0.8599
A-CK-2	21403101	6420930300	0.4362	0.9447	0.8979
A-CK-3	26988968	8096690400	0.4385	0.9481	0.8644
A-24-1	21216977	6365093100	0.4381	0.9448	0.876
A-24-2	22315935	6694780500	0.4365	0.9448	0.8922
A-24-3	26318048	7895414400	0.438	0.9498	0.8664
A-48-1	23546095	7063828500	0.4346	0.9445	0.8973
A-48-2	25150631	7545189300	0.4355	0.9499	0.8729
A-48-3	22915308	6874592400	0.4338	0.9459	0.8819
A-72-1	22826578	6847973400	0.4351	0.945	0.8707
A-72-2	21085837	6325751100	0.4358	0.9471	0.8665
A-72-3	21659367	6497810100	0.4352	0.9432	0.8789
B-CK-1	22397602	6719280600	0.4466	0.9488	0.8647
B-CK-2	25473576	7642072800	0.4418	0.9441	0.8794
B-CK-3	23271276	6981382800	0.442	0.9437	0.8753
B-24-1	20788813	6236643900	0.4346	0.9493	0.8526
B-24-2	22013299	6603989700	0.4345	0.9505	0.8355
B-24-3	25200644	7560193200	0.4342	0.9464	0.8621
B-48-1	25192951	7557885300	0.4336	0.9489	0.8731
B-48-2	22968021	6890406300	0.4338	0.9512	0.8858
B-48-3	26856765	8057029500	0.4353	0.9478	0.8293
B-72-1	24109557	7232867100	0.4333	0.9534	0.8471
B-72-2	22176467	6652940100	0.4324	0.9449	0.8596
B-72-3	20115063	6034518900	0.4319	0.9509	0.8723
